# Supplementary material for: Multitargeted Modulation of Skin Dullness by HNHT Formulation: Synergistic Inhibition of Melanogenesis, Glycation, and Lipofuscin Deposition
Source: J Cosmet Dermatol. 2026 May 18;25:e70789. doi: 10.1111/jocd.70789 (PMC13184438; doi:10.1111/jocd.70789)
Supplement: Supplementary file 1 — Table S1: Primers used in this study. [file JOCD-25-e70789-s001.xlsx]

## Sheet: Sheet1
Supplementary Table 1. Primers used in this study.
Gene		Sequences
MITF	Forward	5'-AATTGTCCATCTGCCTCTGAGTAG-3'
	Reverse	5'-GTATGACCAGGTTGCTTGTATGC-3'
TYR	Forward	5'-GGTACAGGGATCTGCCAACG-3'
	Reverse	5'-CCCGGTTATGTCCAATGGGT-3'
Housekeeping gene：​GAPDH	Forward	5′-CCAGTATGACTCCACTCACG-3′
	Reverse	5′-CCTTCCACAATGCCAAGTT-3′
GLO1	Forward	5'-CACTCTACTTCTTGGCTTATGAGG-3'
	Reverse	5'-GGGTCTCATCATCTTCAGTGCC-3'
GLO2	Forward	5'-GGTCTCTGAACGTCAAGTGCCT-3'
	Reverse	5'-CCAGCCACAAACAAGGTGTCAC-3'
GPX1	Forward	5'-GTGCTCGGCTTCCCGTGCAAC-3'
	Reverse	5'-CTCGAAGAGCATGAAGTTGGGC-3'
Housekeeping gene：​YWHAZ	Forward	5'-TGATCCCCAATGCTTCACAAG-3'
	Reverse	5'-GCCAAGTAACGGTAGTAATCTCC-3'
